# Supplementary material for: Beyond Seek and Destroy: how to Generate Allelic Series Using Genome Editing Tools
Source: Rice (N Y). 2020 Jan 28;13:5. doi: 10.1186/s12284-020-0366-y (PMC6987269; doi:10.1186/s12284-020-0366-y)
Supplement: Supplementary file 1 — Additional file 1: Table S1. Primers used for cloning, mutation detection and sequencing [file 12284_2020_366_MOESM1_ESM.xlsx]

## Sheet: Feuil1
	Primer Name		Primer sequence		Purpose
	Cao1 F1		CGGGACGCTGATGACGTGC		PCR amplification Sequencing
	Cao1 R2		CGCTGTCTTTGCTGCCGCA		PCR amplification
	Cao1 F3		ATGACGTGCTTGGAGCAAGG		Sequencing
	pBE_crCAO1-bsa1-F		ggcaCAATCAGGTATTGTACTTTC		Cloning
	pBE_crCAO1-bsa1-R		aaacGAAAGTACAATACCTGATTG		Cloning
	crCAO1-cfp-F		agatCATAGTCAGCTCCATCATCACCGA		Cloning
	crCAO1-cfp-R		ggccTCGGTGATGATGGAGCTGACTATG		Cloning
	crCAO1-cas9-F		ggcaACCGGACCACCTCAAGAGCT		Cloning
	crCAO1-cas9-R		aaacAGCTCTTGAGGTGGTCCGGT		Cloning
Table S1: Primers used for cloning, mutation detection and sequencing
